# Supplementary material for: Probiotic paradox: bacillibactin from Bacillus velezensis drives pathogenic Vibrio alginolyticus proliferation through siderophore piracy
Source: ISME Commun. 2025 Aug 1;5(1):ycaf132. doi: 10.1093/ismeco/ycaf132 (PMC12366790; doi:10.1093/ismeco/ycaf132)
Supplement: Supplementary_Tables_ycaf132 [file supplementary_tables_ycaf132.xlsx]

## Sheet: Supplementary Table S1
Supplementary Table S1 Bacterial strains and plasmids used in this study
Strain or plasmid	Description	Source
Strain
Vibrio alginolyticus
HN08155	Wild-type, WT; Ampr	Lab collection
ΔiutA	in-frame deletion in gene iutA; Ampr	This study
ΔirgA	in-frame deletion in gene irgA; Ampr	This study
ΔpeuA	in-frame deletion in gene peuA; Ampr	This study
ΔvctA	in-frame deletion in gene vctA; Ampr	This study
Escherichia coli
DH5α	F- φ80 lac ZΔM15 Δ(lacZYA-argF) U169 endA1 recA1 hsdR17(rk-, mk+) supE44λ-thi-1 gyrA96 relA1 phoA	Weidi Biotechnology, Shanghai, China
β2163	(F-)RP4-2-Tc:: MuΔdapA: (erm-pir)	Lab collection
Plasmid
pMD19-T	Cloning vector; AmpR	TaKaRa, Dalian, China
pDM4	Suicide vector, pir dependent, R6K, SacBR, Cmr	Lab collection

## Sheet: Supplementary Table S2
Supplementary Table S2 Primers used in this study
Primers	Sequence (5’ to 3’) a	Purpose
dhbA-F	GCGCGGATCCATGGACGCATTGGGAAT	PCR amplification of dhbA gene
dhbA-R	AAAACTGCAGTCAAACGCCTAAAGTAG
dhbB-F	AAAAGGATCCTTGGCTATACCGTCTATTCC	PCR amplification of dhbB gene
dhbB-R	AAAACTGCAGTTATAAATAATCTGCGTTCGG
dhbC-F	GCGCGGATCCATGACA AATCAACATGTA	PCR amplification of dhbC gene
dhbC-R	AAAACTGCAGTTACAACTCATCTTGGTA
gryB-qF	CGTACATCAAACGTGGTGAGCGT	qRT-PCR of gryB, the housekeeping gene
gryB-qR	CTTGCTACTGGCATCGTACGCTC
iutA-qF	CCGAAGTTGGTCGTTACCCA	qRT-PCR of iutA gene
iutA-qR	TGATAGCGGTAGCCTGCTTG
irgA-qF	TGTCGTCGTAACAGGTGGTG	qRT-PCR of irgA gene
irgA-qR	GCGAGTTTCACGTGTGCTTT
vctA-qF	TGGCGCTATCAAACCCTGTT	qRT-PCR of vctA gene
vctA-qR	ATCCACACCGGGAATATCGC
peuA-qF	AAGAGCCATTTGGCGCTAGT	qRT-PCR of peuA gene
peuA-qR	TCCAGCTGCGTCATTTCCAT
desA-qF	GTGCCACTGAGAGCACTTCT	qRT-PCR of desA gene
desA-qR	TGATCGCTTGCGGAGTTTCT
fhuA1-qF	GACATGGGTCGGCAAAACAC	qRT-PCR of fhuA1 gene
fhuA1-qR	CCTGTATAGCGCGCACCTAA
fhuA2-qF	CACTTCACAGTGGCAAGCAC	qRT-PCR of fhuA2 gene
fhuA2-qR	GCGTTTAGCATGACAGAGCG
iutA-UF-XbaI	GCTCTAGAGATATCGATTCGCTGACGAA	In-frame deletion of iutA gene
iutA-UR	GTTCAGTGTGAATGTGCGACGCAAGTACGATGAGATTAAG
iutA-DF	CTTAATCTCATCGTACTTGCGTCGCACATTCACACTGAAC
iutA-DR-SalI	GCGTCGACGCTTCATATTCAGTACGAAT
iutA-TF	TTACCAACAGTTGTCTGAGG
iutA-TR	CCATACCCAAGATCGTAGTG
irgA-UF-XbaI	GCTCTAGAGTCAGGATTATCGGCAAGAA	In-frame deletion of irgA gene
irgA-UR	CGGCCTTATTACAACAATAAATGAGGGACACTGACGAAGG
irgA-DF	CCTTCGTCAGTGTCCCTCATTTATTGTTGTAATAAGGCCG
irgA-DR-SalI	GCGTCGACGTTCACACCATAGATAATCG
irgA-TF	GCGTGTAACGAAATGAGCCT
irgA-TR	CGTGGTAATGGTACCGGACT
vctA-UF-BgⅢ	GAAGATCTCGCATAACGCCTGGTTAAGC	In-frame deletion of vctA gene
vctA-UR	AAGTTTGAAGTTGCGACCCGGATGAACAAGCAGGGCTTTC
vctA-DF	GAAAGCCCTGCTTGTTCATCCGGGTCGCAACTTCAAACTT
vctA-DR-Xhol	CCCTCGAGCAGCTTCAATCATGGTCGCA
vctA-TF	GACCATCTGTGTGCCGTTCA
vctA-TR	ACCATTCGAGGCATGGAGCT
peuA-UF-BgⅢ	GAAGATCTAGTCGCTTGGAAAATGCGCG	In-frame deletion of peuA gene
peuA-UR	CATGTAGTTGCGGTCTTCTCACTAGCGCCAAATGGCTCTT
peuA-DF	AAGAGCCATTTGGCGCTAGTGAGAAGACCGCAACTACATG
peuA-DR-Xhol	CCCTCGAGCCAAGCTTGGTGCCGTAATC
peuA-TF	TCCGAACGCCGTTAGCAAGA
peuA-TR	CTGTGACCAGCTCCAGAATG
M13-F	GAGCGGATAACAATTTCACACAGG	PCR validation of the recombinant plasmid
M13-R	CAGCACTGACCCTTTTGGGACCGC
pDM4-F	GGAGAGCTCAGGTTACCCGCATG	PCR validation of the recombinant plasmid
pDM4-R	CAGTGGCTTCTGTTTCTATC
a Underlined nucleotides indicate restriction sites.

## Sheet: Supplementary Table S3
Supplementary Table S3 16S rDNA alignment results of 106 siderophore-producing bacterial strains and the effect of their siderophore supernatants on the growth of V. alginolyticus HN08155
Strain ID	Closest match in the EzBioCloud Database (similarity)	Ratio of OD600 for HN08155 with siderophore supernatant to without siderophore *
E23-4	Bacillus paramycoides (98.67%)	1.32
E25-6	Bacillus siamensis (99.93%)	1.53*
E25-4	Bacillus siamensis (99.93%)	1.50*
E24-1	Bacillus siamensis (99.93%)	1.46*
E24-5	Bacillus siamensis (99.93%)	1.45*
E23-2	Bacillus siamensis (99.93%)	1.43*
E25-2	Bacillus siamensis (99.93%)	1.34*
E24-3	Bacillus siamensis (99.93%)	1.08
36-7	Bacillus tequilensis (99.93%)	1.09
WD26-16	Bacillus velezensis (99.78%)	1.77*
Y4A-14	Bacillus velezensis (99.93%)	1.01
12-17	Priestia flexa (100.00%)	1.06
T3-2	Pseudomonas indoloxydans (99.36%)	1.16
25-6	Shewanella algae (99.34%)	1.35*
TD11-20	Shewanella algae (99.64%)	1.21*
47-16	Shewanella algae (97.96%)	1.29
10-18	Shewanella algae (99.69%)	1.29
5-3	Shewanella algae (99.36%)	1.28
2-8	Shewanella algae (99.79%)	1.28
10-1	Shewanella algae (99.63%)	1.26
47-18	Shewanella algae (99.86%)	1.23
26-7	Shewanella algae (99.86%)	1.22
52-15	Shewanella algae (99.48%)	1.14
E21-5	Shewanella algae (99.06%)	1.12
TD4-30	Shewanella algae (99.28%)	1.12
TD11-22	Shewanella algae (99.86%)	1.11
WD26-17	Shewanella algae (99.19%)	1.09
48-6	Shewanella algae (100.00%)	1.06
TD11-2	Shewanella algae (99.93%)	1.05
25-5	Shewanella algae (99.36%)	1.02
52-1	Shewanella algae (99.40%)	1.02
TD11-21	Shewanella algae (99.14%)	0.99
26-11	Shewanella algae (99.93%)	0.97
46-4	Shewanella carassii (98.07%)	1.05
46-9	Shewanella carassii (95.27%)	1.03
46-1	Shewanella indica (99.56%)	1.47*
52-14	Shewanella indica (98.69%)	1.12
52-12	Shewanella indica (98.11%)	1
41-5	Shewanella upenei (99.36%)	1.26*
1-12	Shewanella upenei (99.19%)	1.27
1-13	Shewanella upenei (99.14%)	1.19
1-1	Shewanella upenei (99.14%)	1.12
TD11-7	Shewanella upenei (99.57%)	1.1
1-15	Shewanella upenei (99.15%)	1.03
41-18	Shewanella upenei (99.41%)	1.03
41-25	Shewanella upenei (99.26%)	1.01
1-14	Shewanella upenei (99.14%)	0.98
47-9	Vibrio alginolyticus (99.86%)	1.55*
47-1	Vibrio alginolyticus (99.86%)	1.54*
40-16	Vibrio alginolyticus (99.86%)	1.52*
36-20	Vibrio alginolyticus (99.57%)	1.32*
47-12	Vibrio alginolyticus (99.86%)	1.30*
45-14	Vibrio alginolyticus (98.51%)	1.23*
47-3	Vibrio alginolyticus (99.36%)	1.22*
52-6	Vibrio alginolyticus (99.79%)	1.21*
40-13	Vibrio alginolyticus (99.89%)	1.18*
16-12	Vibrio alginolyticus (99.72%)	1.29
16-9	Vibrio alginolyticus (99.86%)	1.28
36-14	Vibrio alginolyticus (99.71%)	1.27
46-2	Vibrio alginolyticus (99.86%)	1.23
47-14	Vibrio alginolyticus (99.86%)	1.21
Y4A-2	Vibrio alginolyticus (99.79%)	1.14
40-14	Vibrio alginolyticus (99.86%)	1.01
40-4	Vibrio alginolyticus (99.34%)	0.98
47-20	Vibrio azureus (99.71%)	1.19
TD11-19	Vibrio azureus (99.79%)	1.14*
TD10-17	Vibrio azureus (99.71%)	1.11
52-21	Vibrio diabolicus (97.28%)	1.04
48-29	Vibrio diabolicus (97.60%)	1.03
40-12	Vibrio neocaledonicus (99.25%)	1.53*
42-3	Vibrio neocaledonicus (99.86%)	1.50*
40-1	Vibrio neocaledonicus (99.47%)	1.48*
16-29	Vibrio neocaledonicus (99.86%)	1.34*
40-2	Vibrio neocaledonicus (98.66%)	1.27*
12-50	Vibrio neocaledonicus (99.71%)	1.3
52-3	Vibrio neocaledonicus (98.85%)	1.24
12-28	Vibrio neocaledonicus (99.85%)	1.23
36-17	Vibrio neocaledonicus (99.85%)	1.18
36-4	Vibrio neocaledonicus (99.86%)	1.17
52-13	Vibrio neocaledonicus (98.25%)	1.15
TD10-21	Vibrio neocaledonicus (99.78%)	1.15
16-11	Vibrio neocaledonicus (99.86%)	1.13
52-8	Vibrio neocaledonicus (99.92%)	1.12
52-4	Vibrio neocaledonicus (99.85%)	1.11
52-9	Vibrio neocaledonicus (99.85%)	1.11
36-2	Vibrio neocaledonicus (99.23%)	1.09
39-34	Vibrio neocaledonicus (99.78%)	1.09
52-2	Vibrio neocaledonicus (99.84%)	1.08
45-7	Vibrio neocaledonicus (99.93%)	1.08
36-12B	Vibrio neocaledonicus (99.01%)	1.07
45-22	Vibrio neocaledonicus (99.47%)	1.07
47-7	Vibrio neocaledonicus (99.92%)	1.07
52-19	Vibrio neocaledonicus (98.64%)	1.05
47-4	Vibrio neocaledonicus (99.61%)	1.05
36-1	Vibrio neocaledonicus (99.85%)	1.05
47-27	Vibrio neocaledonicus (98.64%)	1.03
40-15	Vibrio neocaledonicus (99.27%)	1.03
36-13	Vibrio neocaledonicus (99.40%)	1.03
36-8B	Vibrio neocaledonicus (97.25%)	1.02
45-26	Vibrio neocaledonicus (99.78%)	1.01
40-8	Vibrio neocaledonicus (99.63%)	1
47-25	Vibrio neocaledonicus (99.63%)	1
39-3A	Vibrio neocaledonicus (99.85%)	1
52-18	Vibrio neocaledonicus (99.06%)	0.98
47-21	Vibrio neocaledonicus (96.32%)	0.97
39-1B	Vibrio neocaledonicus (99.12%)	0.97
Asterisk (*) denotes p < 0.001, indicating a significant difference in OD600 values between the siderophore-containing supernatant group and the negative control at 24 h. Statistically significant thresholds (fold change ≧ 1.3 with p < 0.001) are denoted in red.

## Sheet: Supplementary Table S4
Supplementary Table S4 Genes involved in the bacillibactin biosynthesis in Bacillus velezensis WD26-16
Gene name	Protein description	Nucleotide sequence
dhbF	Non-ribosomal peptide synthetase	ATGCATGATACACAACAGCTGCCTCTGACAGGCGCACAGGCCGGTATCTGGTTTGCGCAGCAGCTTGATCCTGATAATCCGATTTACAATACAGGCGAGTACGTTGAGATAAACGGCGCGATCGATGTGAACATATTTAAAACCGCTCTCGAACGCGTGCTGACGGAAGCCGCGTCATTACACGCCCGCTTCGAGGAGGGAGCAGACGGGCCGAAGCAGATCATCAATCCTCCATTTGAGGCTGCGATCGATGTCATAGATGTGAGTTCAGAAGCTGATCCGCAGCAGGCCGCACTCAGACTCATGCAGACAGATTTGGCTGAGCCCGTTGATATGGCGGCCGGGCCTTTGTTCCGCGACATTTTATTTCAGGCGGGACCGGAACGCTTTTTCTGGTAT…
dhbB	Isochorismatase	TTGGCTATACCGTCTATTCCCGCATATGCGCTGCCGACAGCGTCAGATATGCCTGAAAATAAAGTATCGTGGACGCTGAATCCGAAACGCGCGGTGCTTCTGATCCATGACATGCAGAATTATTTCGTCGATGCTTTTGCGAAAGGTGTCGCTCCGATCACAGAGGCGTCTCAGAATATCAAAAAAATAAAAGAGCAATGCAAAGCACTCGGCATTCCGGTGGTGTATACCGCGCAGCCGGGCAGCCAAGACCCGGCGGACCGCGCGCTGCTGACGGATTTTTGGGGACCGGGGCTAAAAAGCGGGCCTTATGAAGAAAAGGTCATTCCGGAGCTTGCCCCGGATGATCAGGACATTGTCCTCACAAAGTGGAGATACAGCGCGTTTAAACGGACGAAT…
dhbE	2,3-dihydroxybenzoate-AMP ligase	GTGCTGACTGGATTTACGCCATGGCCGGAAGAATGGGCTGACAAATACCGAAAAGACGGCTGCTGGAAGGGTGAGACGTTCGGAGGAATGCTGAAAGAGCGCGCGGCTTTATACGGAAATCAAACTGCCGTGACGTGTAAAGATGTACATTGGACCTACAAAGAATTAGATGAAAGGGCCGATCGTTTAGCGGCGGGACTGCATAAGCTCGGAATTCAAAAGGAAGACCGCGTTGTCGTGCAGCTGCCGAATATCGCTGAGTTTTTTGAAGTGATTTTCGCGCTGTTCCGCCTCGGAGCACTGCCCGTTTTCGCGCTGCCTTCTCATAGAAGCAGTGAGATCACGTATTTCTGCGAGTTTGCAGAGGCGAAAGCATACATCATTCCTGATATGCATTCA…
dhbC	Isochorismate synthase	ATGACAAATCAACATGTATTGACGGAAGTGTCAGCAAAAGAGGTGCTGGACGCTTACAAGCCCGGGGCGTTCTTTTTAGCTTCCCCGAAAAGTACGATGCTTGCGGAAGGAATGTTTGCGGAAGTGCCTGATACAGACACGGAAAATCAGCTGGATTCACTGCCTGAACGCGTGAGACAGACGCTTCTTGAGGCAAAGCAAGCCGGCATCAAACATCCGATTGCGGCCGGCGCCATTCCTTTTGACGGCAGAAAAGCTTCCCGGCTTTTTGTACCGAAGAATGTCCATACGGCAGGCCCGCTTTCGTTTGCGGAATCTTCCGCAGAAAAGCCGCAATCCAATACATATGACATCCGTCCCGTTCCGGAGCCTGAGGGCTTTATGAGCGGTGTGGAACAA…
dhbA	2,3-dihydroxybenzoate-2,3-dehydrogenase	ATGGACGCATTGGGAATGAAAGGGAAAACGGCCGTTGTCACCGGCGCCGCTCAAGGCATCGGAGAAGCAACAGCGCTTGCCCTTGCTGAACAAGGCGTAAATGTGGCAGCTATAGATACAAATGAAGACCTGCTTCTCAGGCTTACTGACAGACTCCGGCAAAAAGGCGTGCAGGCGCAGGGGTTTGCCGCAGATGTATCTGACAGTGCGGCTGTCAATAATATCATCGCCGCCGTTGAACGCGACATGGGGCCTATTGAAATATTGGCGAACGTTGCGGGCGTGCTGCGGCCGGGTCCGGTGCAATCTCTCAGTGATGAAGATTGGGATCAAACATTTTCAGTTAATACGACCGGCGTATTTCATGTGTCGCGGGCTGTAAGCCGGTACATGATTGAG…

## Sheet: Supplementary Table S5
Supplementary Table S5 Information of the 115 marine-origin Bacillus genomes used for bacillibactin biosynthetic gene clusters (BGCs) prediction
Genome Accession in NCBI	GTDB Taxonomy	Isolation Source	DhbF	DhbB	DhbE	DhbC	DhbA
GCF_002747285.1	Bacillus velezensis	Deep sea sediment	WP_039254036.1 (98%)	WP_033574909.1 (97%)	WP_031378404.1 (99%)	WP_039254033.1 (98%)	WP_039254030.1 (97%)
GCF_029025045.1	Bacillus velezensis	Huang hai sea mud	WP_029973804.1 (98%)	WP_021495375.1 (98%)	WP_014418778.1 (99%)	WP_014418779.1 (98%)	WP_014418780.1 (98%)
GCF_029691445.1	Bacillus velezensis	Mangrove sea	WP_046560019.1 (98%)	WP_003152006.1 (97%)	WP_046560020.1 (98%)	WP_046560021.1 (97%)	WP_046560022.1 (96%)
GCF_019285615.1	Bacillus velezensis	Mangrove sediments	WP_218791344.1 (98%)	WP_032867164.1 (99%)	WP_218791345.1 (99%)	WP_032867158.1 (98%)	WP_015240494.1 (98%)
GCF_001558705.1	Bacillus velezensis	Marine	WP_061047112.1 (98%)	WP_061047111.1 (97%)	WP_007408698.1 (98%)	WP_007408697.1 (99%)	WP_020956281.1 (97%)
GCF_003417765.1	Bacillus velezensis	Marine algal thalli	WP_104679060.1 (98%)	WP_021495375.1 (98%)	WP_014418778.1 (99%)	WP_014418779.1 (98%)	WP_014418780.1 (98%)
GCF_022816825.1	Bacillus velezensis	Marine sediment	WP_243662267.1 (98%)	WP_003152006.1 (97%)	WP_243662268.1 (98%)	WP_079004884.1 (97%)	WP_039254030.1 (97%)
GCF_003312895.1	Bacillus velezensis	Marine sediment	WP_061047112.1 (98%)	WP_061047111.1 (97%)	WP_007408697.1 (99%)	WP_007408698.1 (98%)	WP_020956281.1 (97%)
GCF_029542425.1	Bacillus velezensis	Mud of the Nanhai Sea	WP_029973804.1 (98%)	WP_021495375.1 (98%)	WP_014418778.1 (99%)	WP_014418779.1 (98%)	WP_014418780.1 (98%)
GCF_030520205.1	Bacillus velezensis	Ocean	WP_069473563.1 (98%)	WP_003152006.1 (97%)	WP_069473564.1 (98%)	WP_069473565.1 (96%)	WP_024085747.1 (96%)
GCF_003667745.1	Bacillus velezensis	Red Sea lagoons-Mangrove Mud	WP_021495374.1 (98%)	WP_021495375.1 (98%)	WP_021495376.1 (98%)	WP_021495377.1 (98%)	WP_014418780.1 (98%)
GCF_016757495.1	Bacillus velezensis	Sea coast	WP_202331809.1 (98%)	WP_022553717.1 (97%)	WP_022553717.1 (97%)	WP_022553719.1 (98%)	WP_014418780.1 (98%)
GCF_016757455.1	Bacillus velezensis	Sea coast	WP_202275809.1 (98%)	WP_202275865.1 (97%)	WP_202275786.1 (99%)	WP_202276515.1 (99%)	WP_043020747.1 (98%)
GCF_015732475.1	Bacillus velezensis	Seawater	WP_196616088.1 (97%)	WP_196616089.1 (97%)	WP_196616090.1 (98%)	WP_044052939.1 (97%)	WP_014305732.1 (96%)
GCF_014842935.1	Bacillus velezensis	Seawater	WP_039254036.1 (98%)	WP_033574909.1 (97%)	WP_031378404.1 (99%)	WP_039254033.1 (98%)	WP_039254030.1 (97%)
GCF_000815145.1	Bacillus velezensis	Seawater	WP_039254036.1 (98%)	WP_033574909.1 (97%)	WP_031378404.1 (99%)	WP_039254030.1 (97%)	WP_039254033.1 (98%)
GCF_004378445.1	Bacillus velezensis	Seawater	WP_029973804.1 (98%)	WP_021495375.1 (98%)	WP_014418778.1 (99%)	WP_014418780.1 (98%)	WP_014418779.1 (98%)
GCF_024105345.1	Bacillus velezensis	Seaweed	WP_104679060.1 (98%)	WP_021495375.1 (98%)	WP_014418778.1 (99%)	WP_014418779.1 (98%)	WP_014418780.1 (98%)
GCF_001857985.1	Bacillus velezensis	Sediment sample from the Liaodong Bay of the Bohai Sea	WP_071181956.1 (98%)	WP_017419433.1 (97%)	WP_017419434.1 (99%)	WP_025650210.1 (99%)	WP_025650209.1 (97%)
GCF_028885375.1	Bacillus velezensis	The wooden block of Qingdao Sea ship	WP_264254841.1 (98%)	WP_003152006.1 (97%)	WP_115996642.1 (98%)	WP_063174630.1 (96%)	WP_014305732.1 (96%)
GCF_024734115.1	Bacillus velezensis	Tidal flat	WP_038459685.1 (98%)	WP_038459688.1 (98%)	WP_038459690.1 (99%)	WP_038459692.1 (99%)	WP_038459692.1 (99%)
GCF_001999205.1	Bacillus velezensis	Tidal flat sediment sample	WP_077392121.1 (98%)	WP_033574909.1 (97%)	WP_060675432.1 (99%)	WP_043020747.1 (98%)	WP_060675433.1 (97%)
GCF_002850535.1	Bacillus siamensis	Sea mud	WP_060964405.1 (93%)	WP_060964404.1 (93%)	WP_060964403.1 (96%)	WP_060964402.1 (95%)	WP_060964401.1 (93%)
GCF_001866745.1	Bacillus amyloliquefaciens	Rhizophere soil of mangrove	WP_071347687.1 (93%)	WP_071347686.1 (93%)	WP_071347685.1 (95%)	WP_071347684.1 (94%)	WP_071347683.1 (94%)
GCF_030718045.1	Bacillus halotolerans	Plastic in seawater	WP_305934757.1 (71%)	WP_202852990.1 (70%)	WP_305934756.1 (80%)	WP_305934755.1 (64%)	WP_024122707.1 (69%)
GCF_023161785.1	Bacillus halotolerans	Sea cave	WP_248338016.1 (71%)	WP_105955489.1 (70%)	WP_105991638.1 (80%)	WP_202852989.1 (63%)	WP_095714062.1 (70%)
GCF_016773235.1	Bacillus halotolerans	Sea coast	WP_202852991.1 (71%)	WP_105991638.1 (80%)	WP_202852990.1 (70%)	WP_202852989.1 (63%)	WP_095714062.1 (70%)
GCF_016757475.1	Bacillus subtilis	Sea coast	WP_202328129.1 (71%)	WP_202328127.1 (81%)	WP_202328128.1 (72%)	WP_202328126.1 (64%)	WP_087993299.1 (68%)
GCF_014298115.1	Bacillus subtilis	Black sea sediments	WP_169037712.1 (70%)	WP_029318480.1 (71%)	WP_124047961.1 (81%)	WP_187001887.1 (65%)	WP_072173666.1 (68%)
GCA_030291775.1	Bacillus subtilis	Cultured seawater	WJD91686.1 (70%)	WJD91687.1 (70%)	WJD91688.1 (81%)	WJD91689.1 (65%)	WJD91690.1 (69%)
GCF_008831405.1	Bacillus subtilis	Mangrove habitat samples	WP_068947636.1 (70%)	WP_038427886.1 (71%)	WP_038427887.1 (81%)	WP_003243699.1 (65%)	WP_038427888.1 (68%)
GCF_024262185.1	Bacillus subtilis	Mangrove soil	WP_003228751.1 (70%)	WP_003228749.1 (71%)	WP_003228746.1 (81%)	WP_003228744.1 (65%)	WP_014480725.1 (69%)
GCF_000735115.1	Bacillus subtilis	Marine sand from Beihai	WP_019712934.1 (70%)	WP_019712935.1 (71%)	WP_032722446.1 (80%)	WP_019712937.1 (65%)	WP_014480725.1 (69%)
GCF_009996815.1	Bacillus subtilis	Marine sediment	WP_161619289.1 (70%)	WP_029318480.1 (71%)	WP_161619288.1 (81%)	WP_128740694.1 (65%)	WP_003244476.1 (69%)
GCF_025837035.1	Bacillus subtilis	Marine sediment	WP_264099227.1 (70%)	WP_003228749.1 (71%)	WP_033883916.1 (81%)	WP_019712937.1 (65%)	WP_014480725.1 (69%)
GCF_025426155.1	Bacillus subtilis	Marine sediments	WP_015384532.1 (70%)	WP_015384533.1 (71%)	WP_015384534.1 (81%)	WP_015483641.1 (65%)	WP_015384536.1 (69%)
GCF_013186645.1	Bacillus subtilis	Marine sponge	WP_165634589.1 (70%)	WP_165634588.1 (71%)	WP_163138392.1 (80%)	WP_041850575.1 (65%)	WP_041850621.1 (69%)
GCF_023518255.2	Bacillus subtilis	Marine sponge	WP_165634589.1 (70%)	WP_165634588.1 (71%)	WP_163138392.1 (80%)	WP_041850575.1 (65%)	WP_041850621.1 (69%)
GCF_016774345.1	Bacillus subtilis	Sea coast	WP_009968094.1 (70%)	WP_003243083.1 (80%)	WP_003228749.1 (71%)	WP_003243699.1 (65%)	WP_003244476.1 (69%)
GCA_016757435.1	Bacillus subtilis	Sea coast	MBL3639685.1 (70%)	MBL3639683.1 (81%)	MBL3639684.1 (70%)	MBL3639682.1 (65%)	MBL3639681.1 (69%)
GCF_005234095.1	Bacillus subtilis	Seawater	WP_137200986.1 (70%)	WP_003228749.1 (71%)	WP_076457638.1 (81%)	WP_134982789.1 (69%)	WP_134982791.1 (65%)
GCF_000982455.1	Bacillus subtilis	Seawater	WP_029725881.1 (70%)	WP_029725882.1 (71%)	WP_029725883.1 (81%)	WP_003232035.1 (69%)	WP_003243699.1 (65%)
GCF_004328925.1	Bacillus subtilis	Seawater samples were obtained by a Remotely Operated Vehicle (ROV) equipped on the KEXUE vessel during the cruise of April 2014; sample derived site was high hydrostatic pressure; low temperature; darkness; and close to hydrothermal vent field.	WP_131228029.1 (70%)	WP_003228749.1 (71%)	WP_029725883.1 (81%)	WP_131228031.1 (65%)	WP_014480725.1 (69%)
GCF_003336815.1	Bacillus subtilis	East Sea	WP_134983229.1 (34%)	WP_003228749.1 (71%)	WP_134982792.1 (81%)	WP_134982791.1 (65%)	WP_134982789.1 (69%)
GCF_003667885.1	Bacillus vallismortis	Red Sea lagoons-Micorbial Mat	WP_121643203.1 (70%)	WP_121643204.1 (70%)	WP_010329935.1 (79%)	WP_121643205.1 (62%)	WP_010329937.1 (68%)
GCF_011524435.1	Bacillus cabrialesii	Coral reef macroalgae biofilm	WP_276730918.1 (70%)	WP_276730920.1 (71%)	WP_276730923.1 (81%)	WP_276730925.1 (65%)	WP_276730927.1 (70%)
GCF_000819585.1	Bacillus stercoris	Arctic seawater	WP_040081960.1 (69%)	WP_040081959.1 (71%)	WP_040081958.1 (81%)	WP_040081957.1 (64%)	WP_040081956.1 (69%)
GCF_024297105.1	Bacillus sonorensis	Seawater	WP_006639380.1 (66%)	WP_006639381.1 (58%)	WP_006639382.1 (74%)	WP_006639383.1 (60%)	WP_006639384.1 (68%）
GCF_015953145.1	Bacillus paralicheniformis	Deep sea sediment	WP_035337875.1 (64%)	WP_035337878.1 (58%)	WP_020453232.1 (73%)	WP_025810653.1 (58%)	WP_035400343.1 (69%)
GCF_015845295.1	Bacillus paralicheniformis	Marine alga Palmaria palmata	WP_025810654.1 (64%)	WP_020453231.1 (58%)	WP_025810653.1 (58%)	WP_020453232.1 (73%)	WP_033155065.1 (69%)
GCF_022832475.1	Bacillus paralicheniformis	Marine biofilm	WP_243941784.1 (64%)	WP_243941782.1 (58%)	WP_243941778.1 (58%)	WP_243941780.1 (73%)	WP_243941776.1 (70%)
GCF_030123025.1	Bacillus paralicheniformis	Marine or sediment	WP_268050920.1 (64%)	WP_057957816.1 (58%)	WP_026580225.1 (74%)	WP_026580226.1 (58%)	WP_035400343.1 (69%)
GCF_002993945.1	Bacillus paralicheniformis	Red Sea lagoons-Mangrove mud	WP_105979566.1 (64%)	WP_095291461.1 (59%)	WP_105979564.1 (73%)	WP_025810653.1 (58%)	WP_234025516.1 (69%)
GCF_002993925.1	Bacillus paralicheniformis	Red Sea lagoons-Microbial mat	WP_105981268.1 (64%)	WP_023857106.1 (59%)	WP_096748366.1 (73%)	WP_234026585.1 (58%)	WP_035400343.1 (69%)
GCF_018324505.1	Bacillus paralicheniformis	Seawater	WP_130569273.1 (64%)	WP_023857106.1 (59%)	WP_020453232.1 (73%)	WP_031305134.1 (69%)	WP_025810653.1 (58%)
GCF_018324565.1	Bacillus paralicheniformis	Seawater	WP_130569273.1 (64%)	WP_023857106.1 (59%)	WP_020453232.1 (73%)	WP_031305134.1 (69%)	WP_025810653.1 (58%)
GCF_009932115.1	Bacillus paralicheniformis	Seawater from pollutted and populated shoreline	WP_035337875.1 (64%)	WP_035337878.1 (58%)	WP_020453232.1 (73%)	WP_025810653.1 (58%)	WP_031305134.1 (69%)
GCF_003583315.1	Bacillus licheniformis	Marine	WP_003185952.1 (64%)	WP_003185954.1 (58%)	WP_011198385.1 (58%)	WP_003185956.1 (74%)	WP_031314736.1 (69%)
GCF_017338795.1	Bacillus licheniformis	Seawater	WP_016885694.1 (64%)	WP_009329727.1 (58%)	WP_009329728.1 (74%)	WP_031314736.1 (69%)	WP_242551795.1 (58%)
GCF_000712615.1	Bacillus gaemokensis	Yellow Sea tidal flat sediment	WP_033674841.1 (63%)	WP_033674842.1 (59%)	WP_033674843.1 (72%)	WP_033674844.1 (66%)	WP_033674933.1 (59%)
GCF_000503755.1	Bacillus thuringiensis	Mangrove sediment	WP_029442252.1 (62%)	WP_029442251.1 (59%)	WP_029442250.1 (71%)	WP_029442249.1 (57%)	WP_016081719.1 (63%)
GCF_024262165.1	Bacillus thuringiensis	Mangrove soil	WP_254488613.1 (62%)	WP_016512869.1 (59%)	WP_053564561.1 (72%)	WP_053564561.1 (72%)	WP_053564563.1 (64%)
GCF_002290105.1	Bacillus paranthracis	Marine sediments in Liaodong Bay	WP_095842959.1 (62%)	WP_001007245.1 (59%)	WP_095842960.1 (72%)	WP_095842961.1 (57%)	WP_095842962.1 (63%)
GCF_001884215.1	Bacillus paranthracis	Seawater	WP_046197459.1 (62%)	WP_046197460.1 (59%)	WP_046197461.1 (72%)	WP_046197463.1 (64%)	WP_046197462.1 (58%)
GCF_009429025.1	Bacillus paranthracis	Surface seawater	WP_001133893.1 (62%)	WP_001007245.1 (59%)	WP_000955360.1 (72%)	WP_154981912.1 (58%)	WP_001048423.1 (63%)
GCF_009429005.1	Bacillus paranthracis	Surface seawater	WP_001133893.1 (62%)	WP_001007245.1 (59%)	WP_000955360.1 (72%)	WP_154981912.1 (58%)	WP_001048423.1 (63%)
GCF_024299105.1	Bacillus cereus	Deep sea water	WP_072770062.1 (62%)	WP_001007255.1 (59%)	WP_000960113.1 (72%)	WP_001002067.1 (57%)	WP_001048437.1 (63%)
GCF_021442085.1	Bacillus cereus	Mangrove sediment	WP_086693055.1 (62%)	WP_071740458.1 (59%)	WP_234574443.1 (71%)	WP_001002080.1 (57%)	WP_001048437.1 (63%)
GCF_008041975.1	Bacillus cereus	Ocean sediment	WP_088054287.1 (62%)	WP_088054288.1 (60%)	WP_000960125.1 (72%)	WP_088054289.1 (57%)	WP_001048437.1 (63%)
GCF_013112375.1	Bacillus cereus	Seawater	WP_072770062.1 (62%)	WP_001007255.1 (59%)	WP_000960113.1 (72%)	WP_001048437.1 (63%)	WP_001002067.1 (57%)
GCF_030517775.1	Bacillus cereus	Marine sediments	WP_001255754.1 (34%)	WP_001007284.1 (59%)	WP_000960125.1 (72%)	WP_001002068.1 (57%)	WP_001048437.1 (63%)
GCF_028607045.1	Bacillus bombysepticus	Deep marine sediment	WP_070183828.1 (62%)	WP_001007268.1 (59%)	WP_070183827.1 (71%)	WP_030025562.1 (57%)	WP_273634867.1 (64%)
GCF_001482495.1	Bacillus bombysepticus	Seawater	WP_058840260.1 (62%)	WP_001007253.1 (59%)	WP_058840259.1 (71%)	WP_001048428.1 (64%)	WP_001002073.1 (56%)
GCF_004634455.1	Bacillus bombysepticus	Subtidal marine sponge	WP_135238301.1 (62%)	WP_001007253.1 (59%)	WP_135238300.1 (71%)	WP_001002075.1 (57%)	WP_001048430.1 (64%)
GCF_001541985.1	Bacillus mycoides	White sands reef	WP_060751737.1 (62%)	WP_002012770.1 (59%)	WP_060751736.1 (71%)	WP_060751734.1 (64%)	WP_060751735.1 (56%)
GCF_001541995.1	Bacillus anthracis	White sands reef	WP_001133946.1 (62%)	WP_001007275.1 (59%)	WP_000955346.1 (72%)	WP_001100501.1 (64%)	WP_001001955.1 (56%)
GCF_027477615.1	Bacillus pacificus	Marine sediment	WP_088339438.1 (61%)	WP_001007250.1 (59%)	WP_000955359.1 (72%)	WP_000657800.1 (57%)	WP_001048422.1 (64%)
GCF_001884025.1	Bacillus pacificus	Seawater	WP_001133934.1 (61%)	WP_001007251.1 (59%)	WP_000955358.1 (72%)	WP_001048422.1 (64%)	WP_000657806.1 (57%)
GCF_016605985.1	Bacillus toyonensis	Deep sea sediment	WP_200204049.1 (61%)	WP_001007270.1 (59%)	WP_200204048.1 (71%)	WP_070173162.1 (56%)	WP_000991102.1 (63%)
GCF_014489355.1	Bacillus sp.	Black sea sediments	WP_187704275.1 (60%)	WP_106038541.1 (55%)	WP_095286165.1 (72%)	WP_106038542.1 (58%)	WP_187704274.1 (57%)
GCF_018128715.1	Bacillus sp.	Marine sediment	WP_066031474.1 (60%)	WP_060597688.1 (55%)	WP_060597687.1 (72%)	WP_066031475.1 (58%)	WP_066031476.1 (57%)
GCF_018128705.1	Bacillus sp.	Marine sediment	WP_212041162.1 (60%)	WP_060597688.1 (55%)	WP_060597687.1 (72%)	WP_106047968.1 (58%)	WP_212041163.1 (57%)
GCF_018128745.1	Bacillus sp.	Marine white shrimp	WP_066031474.1 (60%)	WP_060597688.1 (55%)	WP_060597687.1 (72%)	WP_066031475.1 (58%)	WP_066031476.1 (57%)
GCF_001183525.1	Bacillus pumilus	Marine estuary	WP_050944660.1 (60%)	WP_050944659.1 (56%)	WP_050944658.1 (72%)	WP_003214915.1 (60%)	WP_050944657.1 (58%)
GCF_018128685.1	Bacillus pumilus	Marine sediment	WP_212046513.1 (60%)	WP_212046514.1 (56%)	WP_212046515.1 (72%)	WP_212046516.1 (60%)	WP_212046517.1 (58%)
GCF_018200265.1	Bacillus australimaris	Marine water from coastal area	WP_060698931.1 (60%)	WP_060698930.1 (56%)	WP_060698929.1 (72%)	WP_060698928.1 (58%)	WP_060698927.1 (58%)
GCF_001307105.1	Bacillus australimaris	Surface sediment of the South China Sea	WP_060698931.1 (60%)	WP_060698930.1 (56%)	WP_060698929.1 (72%)	WP_060698928.1 (58%)	WP_060698927.1 (58%)
GCF_024262145.1	Bacillus altitudinis	Mangrove soil	WP_254506181.1 (60%)	WP_048002626.1 (56%)	WP_254506184.1 (58%)	WP_079919790.1 (72%)	WP_079919794.1 (57%)
GCF_030348255.1	Bacillus altitudinis	Marine	WP_193803975.1 (60%)	WP_039169005.1 (56%)	WP_058336421.1 (58%)	WP_193803972.1 (72%)	WP_100325672.1 (57%)
GCF_018128565.1	Bacillus altitudinis	Marine surface water	WP_181891338.1 (60%)	WP_138826803.1 (55%)	WP_138826801.1 (72%)	WP_138826799.1 (58%)	WP_073415008.1 (57%)
GCF_006007905.1	Bacillus altitudinis	Ocean sediment	WP_138826805.1 (60%)	WP_138826803.1 (55%)	WP_138826801.1 (72%)	WP_138826799.1 (58%)	WP_073415008.1 (57%)
GCF_030159235.1	Bacillus safensis	Deep sea sediment	WP_284365223.1 (60%)	WP_284365220.1 (56%)	WP_284365218.1 (72%)	WP_284365215.1 (58%)	WP_284365213.1 (58%)
GCF_002077215.1	Bacillus safensis	Mangrove soil	WP_081125212.1 (60%)	WP_061110344.1 (56%)	WP_081125210.1 (73%)	WP_065215025.1 (59%)	WP_065215024.1 (57%)
GCF_001895885.1	Bacillus safensis	Marine sponge	WP_073208178.1 (60%)	WP_073208175.1 (56%)	WP_073208172.1 (73%)	WP_073208168.1 (60%)	WP_073208166.1 (58%)
GCF_030718025.1	Bacillus safensis	Plastic in seawater	WP_305933800.1 (60%)	WP_251232324.1 (56%)	WP_251232326.1 (73%)	WP_251232328.1 (58%)	WP_144496503.1 (57%)
GCF_001482475.1	Bacillus safensis	Seawater	WP_058838344.1 (60%)	WP_039182873.1 (56%)	WP_058838345.1 (73%)	WP_058838347.1 (58%)	WP_058838346.1 (59%)
GCF_000444805.1	Bacillus safensis	Mangrove swamp	WP_029707894.1 (59%)	WP_024427633.1 (56%)	WP_024427631.1 (60%)	WP_024427632.1 (73%)	WP_024427630.1 (58%)
GCF_030122965.1	Bacillus safensis	Marine or sediment	WP_283859775.1 (59%)	WP_133744930.1 (55%)	WP_133744929.1 (73%)	WP_044333109.1 (60%)	WP_133744928.1 (57%)
GCF_030123005.1	Bacillus safensis	Marine or sediment	WP_283859775.1 (59%)	WP_133744930.1 (55%)	WP_133744929.1 (73%)	WP_044333109.1 (60%)	WP_133744928.1 (57%)
GCF_002237735.1	Bacillus filamentosa	Marine sediment	WP_040056522.1 (54%)	WP_046217722.1 (52%)	WP_046217723.1 (65%)	WP_040056525.1 (53%)	WP_040056526.1 (61%)
GCF_000283255.1	Bacillus filamentosa	Saltern of West Sea	WP_019392071.1 (54%)	WP_019392070.1 (52%)	WP_019392069.1 (64%)	WP_019392068.1 (53%)	WP_019392067.1 (60%)
GCF_000712595.1	Bacillus manliponensis	Yellow Sea tidal flat sediment	WP_034635030.1 (35%)	WP_034644289.1 (28%)	WP_034637397.1 (27%)	WP_034635730.1 (34%)	WP_034642812.1 (35%)
GCF_025809375.1	Bacillus zhangzhouensis	Low temperature surface sediment of the West Indian Ocean	WP_264008878.1 (32%)	WP_264008669.1 (25%)	WP_264009292.1 (27%)	WP_264008712.1 (31%)	WP_264009709.1 (34%)
GCF_000715205.1	Bacillus zhangzhouensis	Seawater from the shrimp farm	WP_034320750.1 (32%)	WP_034325072.1 (25%)	WP_034322695.1 (26%)	WP_034325145.1 (32%)	WP_034317825.1 (35%)
GCF_009759805.1	Bacillus xiamenensis	Mangrove habitat soil	WP_198303829.1 (32%)	WP_071168257.1 (26%)	WP_034739640.1 (26%)	WP_008360695.1 (36%)	WP_071167630.1 (35%)
GCF_000300535.1	Bacillus xiamenensis	Seafish (Tenualosa reevesii) from sea close to Xiamen	WP_008359512.1 (32%)	WP_008360296.1 (26%)	WP_034739640.1 (26%)	WP_008360695.1 (36%)	WP_008360695.1 (36%)
GCF_004634445.1	Bacillus altitudinis	Subtidal marine sponge	WP_167764458.1 (32%)	WP_041091587.1 (26%)	WP_046527658.1 (26%)	WP_039168306.1 (36%)	WP_060832327.1 (36%)
GCF_020165915.1	Bacillus altitudinis	Mangrove plant	WP_224562835.1 (32%)	WP_080987767.1 (26%)	WP_025207461.1 (26%)	WP_017358381.1 (36%)	WP_008344855.1 (36%)
GCF_030122945.1	Bacillus altitudinis	Marine or sediment	WP_186306187.1 (32%)	WP_060831987.1 (26%)	WP_283931353.1 (26%)	WP_008342907.1 (36%)	WP_008344855.1 (36%)
GCF_001457015.1	Bacillus altitudinis	Marine sediment	WP_058214142.1 (32%)	WP_041091587.1 (26%)	WP_046343713.1 (26%)	WP_017358381.1 (36%)	WP_008344855.1 (36%)
GCF_018128625.1	Bacillus altitudinis	Marine sediment	WP_249118891.1 (32%)	WP_008342017.1 (26%)	WP_212339105.1 (26%)	WP_008342907.1 (36%)	WP_008344855.1 (36%)
GCF_018128635.1	Bacillus altitudinis	Marine sediment	WP_212361694.1 (32%)	WP_041091587.1 (26%)	WP_212361925.1 (26%)	WP_017358381.1 (36%)	WP_212360421.1 (36%)
GCF_000353245.1	Bacillus altitudinis	Marine sediments collected at 5,500 m deep	WP_039963195.1 (32%)	WP_017359012.1 (26%)	WP_007499211.1 (26%)	WP_039964166.1 (36%)	WP_008344855.1 (36%)
GCF_020165935.1	Bacillus altitudinis	Mangrove plant	WP_224559195.1 (31%)	WP_113747071.1 (26%)	WP_224559885.1 (26%)	WP_224558603.1 (36%)	WP_060832327.1 (36%)
GCF_001644195.2	Bacillus marinisedimentorum	Marine sediment	WP_070119920.1 (27%)	WP_066172267.1 (24%)	WP_066174802.1 (29%)	WP_070120458.1 (36%)	WP_070119743.1 (36%)
